# Supplementary material for: SKP-SC-EVs Mitigate Denervated Muscle Atrophy by Inhibiting Oxidative Stress and Inflammation and Improving Microcirculation
Source: Antioxidants (Basel). 2021 Dec 28;11(1):66. doi: 10.3390/antiox11010066 (PMC8772917; doi:10.3390/antiox11010066)
Supplement: Supplementary file 1 [file antioxidants-11-00066-s001.zip]

Archive with 1 entries (1 files):
- antioxidants-1494568-supplementary.pdf
